# Supplementary material for: Development of Polyvinyl Alcohol (PVA) Nanofibers Containing Cationic Lipid/siRNA Complexes via Electrospinning: The Impact of PVA Characterization
Source: Nanomaterials (Basel). 2024 Jun 24;14(13):1083. doi: 10.3390/nano14131083 (PMC11243518; doi:10.3390/nano14131083)
Supplement: Supplementary file 1 [file nanomaterials-14-01083-s001.zip]

Archive with 1 entries (1 files):
- nanomaterials-3016332-supplementary.pdf
